# Supplementary material for: Thermal oxidation process on Si(113)-(3 × 2) investigated using high-temperature scanning tunneling microscopy
Source: Beilstein J Nanotechnol. 2022 Feb 3;13:172–81. doi: 10.3762/bjnano.13.12 (PMC8822459; doi:10.3762/bjnano.13.12)
Supplement: File 1 — Animations of the panels of Figures 2, 3, and 5. [file Beilstein_J_Nanotechnol-13-172-s001.zip]

Archive with 4 entries (3 files):
- Movie/
- Movie/Fig2_movie.avi
- Movie/Fig3_movie.avi
- Movie/Fig5_movie.avi
